# Supplementary material for: Analytical Validation and Assessment of Baseline Fecal Glucocorticoid Metabolites in Northern Sea Otters (Enhydra lutris kenyoni) in Human Care
Source: Animals (Basel). 2023 Jul 2;13(13):2175. doi: 10.3390/ani13132175 (PMC10339873; doi:10.3390/ani13132175)
Supplement: Supplementary file 1 [file animals-13-02175-s001.zip]

Archive with 1 entries (1 files):
- animals-2410112-supplementary.pdf
